# Supplementary material for: Genomic Comparison of Endometrioid Endometrial Carcinoma and Its Precancerous Lesions in Chinese Patients by High-Depth Next Generation Sequencing
Source: Front Oncol. 2019 Mar 4;9:123. doi: 10.3389/fonc.2019.00123 (PMC6410638; doi:10.3389/fonc.2019.00123)
Supplement: Supplementary file 2 [file Table_1.xlsx]

## Sheet: Sheet2
Supplementary Table 1: Alignment and coverage statistics for each sample.
Sample	Clean reads	Mapped reads	Total sequences on target(Mb)	Average sequencing depth on target	Coverage of target region	group
C1702153	21853388	21291710(97.43%)	1944.69	1642	0.9934	blood
C1702153-T	30508382	29717057(97.41%)	2780.73	2348	0.9942	T
C1702156	26927592	26362700(97.90%)	2467.14	2083	0.9942	blood
C1702156-T	28023464	27368649(97.66%)	2473.9	2089	0.9939	T
C1702159	29856468	29026750(97.22%)	2438.07	2058	0.9934	blood
C1702159-T	27438910	26723454(97.39%)	2360.71	1993	0.9941	T
C1702165	22791636	22123484(97.07%)	1953.76	1649	0.9939	blood
C1702165-T	29461354	28721337(97.49%)	2605.1	2200	0.9946	T
C1702177	27425830	26925919(98.18%)	2503.93	2114	0.9939	blood
C1702177-T	22290304	21720047(97.44%)	1905.4	1609	0.9941	T
C1702184	22730724	22204603(97.69%)	2012.86	1699	0.9938	blood
C1702184-T	20387482	19859177(97.41%)	1796.73	1517	0.9929	T
C1702189	25975306	25356906(97.62%)	2235.12	1887	0.9937	blood
C1702189-T	22872728	22413347(97.99%)	2003.67	1692	0.9934	T
C1702196	26345174	25467709(96.67%)	2165.56	1828	0.9932	blood
C1702196-T	31928714	30859165(96.65%)	2640.49	2229	0.9941	T
C1702201	24854470	24313773(97.82%)	2321.05	1960	0.9939	blood
C1702201-T	31080566	30309939(97.52%)	2601.09	2196	0.9939	T
C1702202	23986728	23514171(98.03%)	2226.99	1880	0.9936	blood
C1702202-T	20623234	20142331(97.67%)	1835.83	1550	0.9929	T
C1702204	20674402	20279909(98.09%)	1940.72	1638	0.9931	blood
C1702204-T	21253240	20768837(97.72%)	1914.75	1617	0.9932	T
C1702207	23596738	23105012(97.92%)	2257.73	1906	0.9937	blood
C1702207-T	21018528	20494165(97.51%)	1880.54	1588	0.9939	T
C1702210	23499018	22993469(97.85%)	2192.52	1851	0.9941	blood
C1702210-T	19116376	18688031(97.76%)	1776.65	1500	0.9933	T
C1702216	22431048	21981861(98.00%)	2101.96	1775	0.9936	blood
C1702216-T	28945746	28132161(97.19%)	2452.61	2071	0.994	T
C1702218	26020502	25200776(96.85%)	2173.6	1835	0.9928	blood
C1702218-T	27961620	27247679(97.45%)	2480.92	2095	0.9944	T
C1702154	22377702	21748574(97.19%)	2015.33	1701	0.9944	blood
C1702154-T	36354108	35235041(96.92%)	3025.81	2555	0.9942	T
C1702182	21637012	21075985(97.41%)	1992.33	1682	0.9937	blood
C1702182-T	17464382	16716373(95.72%)	1446.03	1221	0.9941	T
C1702230	23837450	23204456(97.34%)	2109.93	1781	0.994	blood
C1702230-T	24051808	23388347(97.24%)	2121.23	1791	0.9939	T
C1800275	28367500	27502645(96.95%)	2406.17	2032	0.9943	blood
C1800275-T	23154290	22623884(97.71%)	2046.34	1728	0.9912	T
C1802161	24314540	23614352(97.12%)	2034.85	1718	0.9923	blood
C1802161-T	27850248	27072689(97.21%)	2452.67	2071	0.995	T
C1702222	20397564	19765763(96.90%)	1730.63	1461	0.9939	blood
C1702222-T	29788004	28524330(95.76%)	2480.84	2095	0.9949	T
C1702225	16935576	16466857(97.23%)	1611.98	1361	0.9933	blood
C1702225-T	26268484	25532702(97.20%)	2279.48	1925	0.9944	T
C1702251	20139762	19579434(97.22%)	1799.54	1519	0.9938	blood
C1702251-T	25110804	24329909(96.89%)	2152.65	1817	0.9953	T
C1702257	19623628	19050783(97.08%)	1748.2	1476	0.9941	blood
C1702257-T	25179982	24395737(96.89%)	2269.54	1916	0.9945	T
C1702335	18631140	18080491(97.04%)	1618.52	1366	0.9937	blood
C1702335-T	24480248	23631807(96.53%)	2128.04	1797	0.9948	T
C1702340	19104852	18481077(96.73%)	1626.2	1373	0.9934	blood
C1702340-T	24924898	24161948(96.94%)	2162.62	1826	0.9949	T
C1702346	18146880	17514761(96.52%)	1494.5	1262	0.9926	blood
C1702346-T	21516830	20803079(96.68%)	1913.58	1616	0.9935	T
C1702349	15551754	15011635(96.53%)	1309.79	1106	0.9936	blood
C1702349-T	21897538	21223358(96.92%)	1976.75	1669	0.9942	T
C1702185	27270432	26550023(97.36%)	2356.45	1990	0.9949	blood
C1702185-T	23828716	22988804(96.48%)	1991.04	1681	0.994	T
C1702260	31614130	30863139(97.62%)	2994.75	2529	0.9943	blood
C1702260-T	32878628	32049167(97.48%)	2982.85	2519	0.9948	T
C1702264	35283548	34347633(97.35%)	3138.9	2650	0.9948	blood
C1702264-T	33014006	32028740(97.02%)	2937.25	2480	0.9952	T
C1702271	30763832	30037706(97.64%)	2842.1	2400	0.9947	blood
C1702271-T	35068672	34062997(97.13%)	3018.13	2548	0.9953	T
C1702282	30957368	29837655(96.38%)	2558.61	2160	0.9943	blood
C1702282-T	30215612	29266520(96.86%)	2634.03	2224	0.9957	T
C1702285	28085292	27443408(97.71%)	2548.38	2152	0.9948	blood
C1702285-T	40034880	38676550(96.61%)	3195.44	2698	0.9942	T
C1702297	28436304	27664721(97.29%)	2467.86	2084	0.9947	blood
C1702297-T	41634784	40256256(96.69%)	3447.94	2911	0.9947	T
C1702310	42543016	41456988(97.45%)	3929.15	3318	0.9954	blood
C1702310-T	36652480	35484718(96.81%)	3090.92	2610	0.9949	T
C1702313	32655554	31803268(97.39%)	2836.87	2395	0.9949	blood
C1702313-T	39888370	38535368(96.61%)	3325.25	2808	0.9945	T
C1702167-T	21799994	21204984(97.27%)	2095.11	1769	0.9938	T
C1702167	19817124	19007795(95.92%)	1676.82	1416	0.9932	blood
C1702347-T	25193494	24494489(97.23%)	2325.63	1963	0.9948	T
C1702347	19637992	19149502(97.51%)	1790.05	1511	0.9936	blood
C1702212-T	26856988	26130104(97.29%)	2344.71	1980	0.9953	T
C1702212	18372578	17568958(95.63%)	1494.91	1262	0.9933	blood
C1702215-T	20880216	20203476(96.76%)	1789.13	1510	0.9942	T
C1702215	23019422	22059684(95.83%)	1841.91	1555	0.9925	blood
C1702221-T	24495936	23773490(97.05%)	2258.47	1907	0.9944	T
C1702221	20123284	19527611(97.04%)	1876.57	1584	0.9935	blood
C1702224-T	30860076	29976716(97.14%)	2668.34	2253	0.9951	T
C1702224	20601178	19959186(96.88%)	1854.79	1566	0.9934	blood
C1702239-T	21994380	21194177(96.36%)	2005.7	1693	0.9944	T
C1702239	20547022	19738926(96.07%)	1782.78	1505	0.9944	blood
C1702256-T	26087700	25105181(96.23%)	2346.11	1981	0.9953	T
C1702256	22367028	21284543(95.16%)	1847.49	1560	0.9938	blood
C1702278-T	24549732	23546910(95.92%)	2128.2	1797	0.9951	T
C1702278	19681676	19039731(96.74%)	1803.57	1523	0.9938	blood
C1702288-T	25619904	24654457(96.23%)	2303.18	1945	0.9952	T
C1702288	26888998	25934445(96.45%)	2366.68	1998	0.995	blood
C1702302-T	28264114	27250428(96.41%)	2610.09	2204	0.9951	T
C1702302	20304610	19553211(96.30%)	1840.88	1554	0.9944	blood
C1702304-T	29180588	28124073(96.38%)	2650.82	2238	0.9952	T
C1702304	21953072	21130476(96.25%)	1947.34	1644	0.9945	blood
C1702309-T	30242052	29118637(96.29%)	2688.25	2270	0.9952	T
C1702309	22309192	21441564(96.11%)	1946.06	1643	0.995	blood
C1702311-T	37820052	36617441(96.82%)	3110.57	2626	0.995	T
C1702311	23543740	22936030(97.42%)	2149.31	1815	0.9949	blood
C1702314-T	24918812	24059334(96.55%)	2196.22	1854	0.9948	T
C1702314	19495720	18820434(96.54%)	1657.73	1399	0.9947	blood
C1702319-T	28767512	27762663(96.51%)	2289.34	1933	0.9945	T
C1702319	18926942	18450022(97.48%)	1742.71	1471	0.9944	blood
C1702320-T	26954834	25706336(95.37%)	2035.58	1719	0.9931	T
C1702320	21546636	20816390(96.61%)	1807.91	1526	0.9933	blood
C1702168A-T	19145242	18837520(98.39%)	1906.66	1610	0.9947	T
C1702168A	18391396	18072806(98.27%)	1842.83	1556	0.9942	blood
C1702169A-T	20685872	20351047(98.38%)	2099.48	1773	0.9951	T
C1702169A	17610926	17243206(97.91%)	1672.83	1412	0.9946	blood
C1702174A-T	21940100	21583846(98.38%)	2160.12	1824	0.9955	T
C1702174A	16647704	16365184(98.30%)	1708.1	1442	0.9938	blood
C1702178A-T	22814622	22412709(98.24%)	2182.06	1842	0.9949	T
C1702178A	16201950	15929107(98.32%)	1665.54	1406	0.9935	blood
C1702235-T	24829356	24070990(96.95%)	2255.12	1904	0.9946	T
C1702235	21662954	20947551(96.70%)	1940.19	1638	0.994	blood
C1702238-T	25619530	24757720(96.64%)	2329.81	1967	0.9949	T
C1702238	22688450	21939792(96.70%)	2031.05	1715	0.9943	blood
C1702321-T	27249652	26373723(96.79%)	2291.73	1935	0.9945	T
C1702321	22936360	22377611(97.56%)	2098.7	1772	0.9946	blood
C1702324-T	30716400	29926242(97.43%)	2783.37	2350	0.9952	T
C1702324	25855390	25267729(97.73%)	2252.81	1902	0.9943	blood
C1702326-T	35936010	35135372(97.77%)	3246.65	2741	0.9959	T
C1702326	23566620	22972706(97.48%)	2143.71	1810	0.9947	blood
C1702329-T	32259568	31374562(97.26%)	2801.64	2365	0.995	T
C1702329	21885816	21396402(97.76%)	1954.45	1650	0.9944	blood
C1702331-T	30551164	29799063(97.54%)	2705.49	2284	0.995	T
C1702331	24672976	24083642(97.61%)	2250.84	1900	0.9947	blood
C1702332-T	27004778	26333051(97.51%)	2419.26	2043	0.9948	T
C1702332	17249356	16876592(97.84%)	1623.4	1370	0.9937	blood
C1702336-T	33382572	32408435(97.08%)	2678.96	2262	0.9948	T
C1702336	19328226	18771240(97.12%)	1732.99	1463	0.9942	blood
C1702341-T	32290310	31559333(97.74%)	2938.53	2481	0.9955	T
C1702341	26292282	25764693(97.99%)	2544.41	2148	0.9947	blood
C1702243A-T	25778402	24909267(96.63%)	2095.03	1769	0.9932	T
C1702243A	25355102	23643321(93.25%)	1856.65	1567	0.992	blood
C1702180A-T	21308908	20991067(98.51%)	2186.75	1846	0.9948	T
C1702180A	17345548	17027310(98.17%)	1678.16	1417	0.9942	blood
C1702195A-T	22053846	21710400(98.44%)	2186.26	1846	0.9949	T
C1702195A	20077568	19739035(98.31%)	2018.67	1704	0.9951	blood
C1702200A-T	23487870	23119217(98.43%)	2289.83	1933	0.9951	T
C1702200A	17179162	16906351(98.41%)	1785	1507	0.9942	blood
C1702203A-T	23479576	23100782(98.39%)	2269.6	1916	0.9943	T
C1702203A	19514678	19207506(98.43%)	1998.13	1687	0.9943	blood
C1702206A-T	21711912	21371572(98.43%)	2140.26	1807	0.9944	T
C1702206A	22227946	21887215(98.47%)	2263.36	1911	0.9947	blood
C1702209A-T	22279308	21878647(98.20%)	2137.48	1805	0.995	T
C1702209A	20946986	20553310(98.12%)	1880.59	1588	0.9943	blood
C1702211A-T	21087750	20719309(98.25%)	2047.2	1728	0.9951	T
C1702211A	17942012	17672129(98.50%)	1830.43	1545	0.9943	blood
C1702214A-T	24584952	24144070(98.21%)	2300.37	1942	0.9953	T
C1702214A	17532488	17223591(98.24%)	1743.61	1472	0.994	blood
C1702220A-T	22988660	22593382(98.28%)	2175.64	1837	0.9951	T
C1702220A	20920550	20586877(98.41%)	2093.24	1767	0.9951	blood
C1702223A-T	20071212	19766921(98.48%)	2021.03	1706	0.9946	T
C1702223A	17271122	16994366(98.40%)	1739.14	1468	0.9947	blood
C1702254-T	27082536	26115118(96.43%)	2402.83	2029	0.9953	T
C1702254	24412998	23523211(96.36%)	2139.45	1806	0.9946	blood
C1702226A-T	24697224	24232704(98.12%)	2430.44	2052	0.995	T
C1702226A	22598680	22068930(97.66%)	2219.15	1874	0.9948	blood
C1702227A-T	26060816	25357249(97.30%)	2282.9	1927	0.995	T
C1702227A	26328376	25052951(95.16%)	1976.01	1668	0.9922	blood
C1702229A-T	23765864	23194486(97.60%)	2151.04	1816	0.9955	T
C1702229A	27213542	14133311(51.93%)	1161.44	980	0.9317	blood
C1702233A-T	25622504	24064397(93.92%)	1922.23	1623	0.9918	T
C1702233A	25001088	23324649(93.29%)	1861.58	1572	0.9879	blood
C1702234A-T	22711902	21654522(95.34%)	1794.78	1515	0.9928	T
C1702234A	23574866	21734484(92.19%)	1733.28	1463	0.9749	blood
C1702237A-T	26753756	25790438(96.40%)	2108.21	1780	0.9937	T
C1702237A	22244814	20696768(93.04%)	1666.19	1407	0.9412	blood
C1702240A-T	25238142	24009578(95.13%)	1934.23	1633	0.9918	T
C1702240A	23482486	16717184(71.19%)	1358.35	1147	0.9737	blood
C1702244A-T	24839392	24221728(97.51%)	2127.24	1796	0.9951	T
C1702244A	24717992	23418456(94.74%)	1830.09	1545	0.9905	blood
C1702246A-T	22755524	22169070(97.42%)	1949.3	1646	0.9944	T
C1702246A	24725620	23600885(95.45%)	1849.76	1562	0.9913	blood
C1702248A-T	23980056	22992521(95.88%)	1847.68	1560	0.993	T
C1702248A	24933332	24047532(96.45%)	1996.86	1686	0.9931	blood
C1702157A-T	27179074	26663891(98.10%)	2694.19	2275	0.9947	T
C1702157A	18966014	18575440(97.94%)	1867.39	1577	0.9939	blood
C1702213A-T	24438014	23999251(98.20%)	2430.53	2052	0.9949	T
C1702213A	26326178	25835004(98.13%)	2514.8	2123	0.9945	blood
C1702176-T	22315966	21710722(97.29%)	1958.52	1653	0.9957	T
C1702176	19657180	19060966(96.97%)	1660.95	1402	0.9941	blood
C1702252-T	37400082	36532731(97.68%)	3289.05	2777	0.9961	T
C1702252	22907128	22405184(97.81%)	2124.75	1794	0.9949	blood
C1702267-T	31790822	30919645(97.26%)	2792.91	2358	0.9957	T
C1702267	24164600	23555433(97.48%)	2151.2	1816	0.9951	blood
C1702276-T	34422122	33035349(95.97%)	2847.84	2404	0.9949	T
C1702276	25448624	24842068(97.62%)	2315.87	1955	0.995	blood
C1702281-T	28402104	27384645(96.42%)	2372.36	2003	0.9948	T
C1702281	26373320	25483170(96.62%)	2255.35	1904	0.9944	blood
C1702348-T	28108402	27353785(97.32%)	2375.91	2006	0.9955	T
C1702348	19908830	19309666(96.99%)	1604	1354	0.9937	blood
C1802234-T	27616158	26656682(96.53%)	2315.31	1955	0.9952	T
C1802234	21851772	21277860(97.37%)	1966.08	1660	0.9946	blood
C1702289-T	31384234	30591003(97.47%)	2681.92	2264	0.9953	T
C1702289	24953200	24350728(97.59%)	2286.36	1930	0.9947	blood
C1702295-T	21664372	21114114(97.46%)	1849.39	1561	0.9939	T
C1702295	20397666	19910036(97.61%)	1840.51	1554	0.9942	blood
C1702325-T	18514086	18017481(97.32%)	1588.77	1341	0.9939	T
C1702325	20220938	19724932(97.55%)	1847.18	1559	0.9945	blood
C1702339-T	24140450	23428529(97.05%)	2065.65	1744	0.9944	T
C1702339	16729304	16288863(97.37%)	1477.91	1248	0.9934	blood
C1702343-T	26828032	26048316(97.09%)	2161.72	1825	0.9939	T
C1702343	18974040	18510223(97.56%)	1755.25	1482	0.9944	blood
C1702236-T	27171068	26440885(97.31%)	2083.38	1759	0.9734	T
C1702236	22448116	21704735(96.69%)	1891.17	1597	0.9942	blood
C1702303-T	29881066	28495932(95.36%)	2438.78	2059	0.9943	T
C1702303	17264718	16616065(96.24%)	1414.94	1194	0.9927	blood
C1702272-T	35788336	34950763(97.66%)	3070.48	2593	0.9953	T
C1702272	29086304	28271264(97.20%)	2419.26	2043	0.9944	blood
C1802282-T	31366556	30683295(97.82%)	2809.52	2372	0.9955	T
C1802282	27930648	27327977(97.84%)	2402.77	2029	0.9949	blood
C1702152-T	29519100	28290831(95.84%)	2382.23	2011	0.9949	T
C1702152	21902476	21004678(95.90%)	1825.75	1541	0.9945	blood
C1702198-T	27861236	26827984(96.29%)	2291.08	1934	0.9946	T
C1702198	27511186	26521593(96.40%)	2265.35	1913	0.9946	blood
C1702241-T	36558760	35076061(95.94%)	2917.46	2463	0.9955	T
C1702241	26442752	25470718(96.32%)	2147.47	1813	0.9949	blood
C1802285-T	30396098	29346379(96.55%)	2599.69	2195	0.9955	T
C1802285	28027104	26968488(96.22%)	2341.93	1977	0.9947	blood
C1802325-T	34475354	33398248(96.88%)	2820.74	2382	0.9957	T
C1802325	22961148	22258293(96.94%)	1879.16	1586	0.9944	blood
C1702294-T	21334942	20651852(96.80%)	1728.21	1459	0.9939	T
C1702294	21199412	20507888(96.74%)	1763.32	1489	0.9942	blood
C1702170	14565050	13818412(94.87%)	1205.45	1018	0.9923	blood
C1702170-T	24886172	24195566(97.22%)	1909.83	1612	0.9912	T
C1702172	21460944	20587760(95.93%)	1821.62	1538	0.9938	blood
C1702172-T	23718878	22998051(96.96%)	2051.18	1732	0.9947	T
C1702187	21764366	20955796(96.28%)	1912.94	1615	0.9942	blood
C1702187-T	21780434	21107777(96.91%)	1908.2	1611	0.994	T
C1702191	14889760	14271560(95.85%)	1264.65	1067	0.993	blood
C1702191-T	21004276	20281186(96.56%)	1815	1532	0.9945	T
C1702193	18972882	17929764(94.50%)	1519.69	1283	0.993	blood
C1702193-T	20201204	19605918(97.05%)	1807.69	1526	0.9948	T
C1702194	18050772	17351038(96.12%)	1514.4	1278	0.9936	blood
C1702194-T	23567950	22830921(96.87%)	2135.31	1803	0.9951	T
